# Supplementary material for: Histamine-related genes participate in the establishment of an immunosuppressive microenvironment and impact the immunotherapy response in hepatocellular carcinoma
Source: Clin Exp Med. 2024 Jun 17;24(1):129. doi: 10.1007/s10238-024-01399-9 (PMC11182831; doi:10.1007/s10238-024-01399-9)
Supplement: Supplementary file 2 — Supplementary file2 (XLSX 8 kb) [file 10238_2024_1399_MOESM2_ESM.xlsx]

## Sheet: Sheet1
Table S1. The sequences of primer pairs for target genes.
Gene	Forward primer sequence (5′–3′)	Reverse primer sequence (5′–3′)
FLVCR1	ACTGGCTGTCCATGGTGTACATG	CCAACTGCAGTTCCAAGCTGAT
EZH2	CAGACGAGCTGATGAAGTAAAGAGT	GGTACTGAAGCAACTGCATTCAGAG
ACTB	CATGGGTCAGAAGGATTCCTATGT	ACATGATCTGGGTCATCTTCTCG
